# Supplementary material for: Biosynthesis of Commodity Chemicals From Oil Palm Empty Fruit Bunch Lignin
Source: Front Microbiol. 2021 Apr 9;12:663642. doi: 10.3389/fmicb.2021.663642 (PMC8064122; doi:10.3389/fmicb.2021.663642)
Supplement: Supplementary file 1 [file Table_1.XLSX]

## Sheet: Sheet1
Strain/Plasmid	Description	Source
E. coli K-12 MG1655	Wild-type	CGSC 6300
∆fadE	MG1655, ∆fadE	This study
∆fadED	MG1655, ∆fadE∆fadD	This study
∆atoDA	MG1655, ∆atoD∆atoA	This study
∆paaJ	MG1655, ∆paaJ	This study
∆sucCD	MG1655, ∆sucC∆sucD	This study
HA controller	pSC101 plasmid backbone with; AmpR, PJ23108-PP_3359, Pech-T7RNAP, PcsiD-fcs	1
L-Ara controller	pSC101 plasmid backbone with; AmpR, ParaC-araC, PBAD-T7RNAP, PcsiD-fcs	1
β-ketoadipic acid	pBbE8k plasmid backbone with; KanR, PT7-ech-vdh-vanA-vanB-pobA-pcaH-pcaG-pcaB-pcaC-pcaD	This study
Adipic acid	pACYC plasmid backbone with; CmR, PT7-tdTer-pcaI-pcaJ-paaH1-ech*-ptb-buk1	This study
Reference
Lo, T.M., Chng, S.H., Teo, W.S., Cho, H.S., and Chang, M.W. (2016). A Two-Layer Gene Circuit for Decoupling Cell Growth from Metabolite Production. Cell Syst 3, 133-143.
